# Supplementary material for: Maternal Folic Acid Deficiency Is Associated to Developing Nasal and Palate Malformations in Mice
Source: Nutrients. 2021 Jan 16;13(1):251. doi: 10.3390/nu13010251 (PMC7830789; doi:10.3390/nu13010251)
Supplement: Supplementary file 1 [file nutrients-13-00251-s001.zip]

Archive with 3 entries (2 files):
- nutrients-1046804-Supplementary/
- nutrients-1046804-Supplementary/FIGURE S1. Maldonado et al. Nutrients 2021, 13, 251.pdf
- nutrients-1046804-Supplementary/Tables S1, S2, S3.xlsx
