# Supplementary material for: Maternal Folic Acid Deficiency Is Associated to Developing Nasal and Palate Malformations in Mice
Source: Nutrients. 2021 Jan 16;13(1):251. doi: 10.3390/nu13010251 (PMC7830789; doi:10.3390/nu13010251)
Supplement: Supplementary file 1 [file nutrients-13-00251-s001.zip › nutrients-1046804-Supplementary/Tables S1, S2, S3.xlsx]

## Sheet: Table S1
Table S1. General outcome. Number and percentage of fetuses and type and incidence of malformations with respect to weeks on a maternal folic acid deficient (FAD) diet. F: Fetuses. MF: Malformed fetuses.
							SEVERELY MALFORMED							EPITHELIUM							CILIA							NASOPHARYNX							NASAL SEPTUM							CP							HAP
Weeks on maternal FAD diet	Mothers (n)	F per group (n)	Mean F per litter (n)	F per litter (n)	MF (n)	MF per group (n)	MF (n)	MF per group (%)	MF per litter (%)	Severely malformed per group (%)	Total severely malformed (n=7) (%)	Total MF (n=56) (%)	Total F (n=260) (%)	MF (n)	MF per group (%)	MF per litter (%)	Epithelium altered per group (%)	Total Epithelium altered (n=15) (%)	Total MF (n=56) (%)	Total F (n=260) (%)	MF (n)	MF per group (%)	MF per litter (%)	Cilia altered per group (%)	Total Cilia altered (n=29) (%)	Total MF (n=56) (%)	Total F (n=260) (%)	MF (n)	MF per group (%)	MF per litter (%)	Nasopharynx altered per group (%)	Total Nasopharynx altered (n=39) (%)	Total MF (n=56) (%)	Total F (n=260) (%)	MF (n)	MF per group (%)	MF per litter (%)	Nasal Septum altered per group (%)	Total Nasal Septum altered (n=19) (%)	Total MF (n=56) (%)	Total F (n=260) (%)	MF (n)	MF per group (%)	MF per litter (%)	CP per group (%)	Total CP (n=10) (%)	Total MF (n=56) (%)	Total F (n=260) (%)	MF (n)
CONTROL	3	24	8	8	0	0	0	0.0	0.0	0.0	0.0	0.0	0.0	0	0.0	0.0	0.0	0.0	0.0	0.0	0	0.0	0.0	0.0	0.0	0.0	0.0	0	0.0	0.0	0.0	0.0	0.0	0.0	0	0.0	0.0	0.0	0.0	0.0	0.0	0	0.0	0.0	0.0	0.0	0.0	0.0	0
				8	0	0	0	0.0	0.0	0.0	0.0	0.0	0.0	0	0.0	0.0	0.0	0.0	0.0	0.0	0	0.0	0.0	0.0	0.0	0.0	0.0	0	0.0	0.0	0.0	0.0	0.0	0.0	0	0.0	0.0	0.0	0.0	0.0	0.0	0	0.0	0.0	0.0	0.0	0.0	0.0	0
				8	0	0	0	0.0	0.0	0.0	0.0	0.0	0.0	0	0.0	0.0	0.0	0.0	0.0	0.0	0	0.0	0.0	0.0	0.0	0.0	0.0	0	0.0	0.0	0.0	0.0	0.0	0.0	0	0.0	0.0	0.0	0.0	0.0	0.0	0	0.0	0.0	0.0	0.0	0.0	0.0	0
2	6	56	9	11	0	0	0	0.0	0.0	0.0	0.0	0.0	0.0	0	0.0	0.0	0.0	0.0	0.0	0.0	0	0.0	0.0	0.0	0.0	0.0	0.0	0	0.0	0.0	0.0	0.0	0.0	0.0	0	0.0	0.0	0.0	0.0	0.0	0.0	0	0.0	0.0	0.0	0.0	0.0	0.0	0
				6	0		0	0.0	0.0	0.0	0.0	0.0	0.0	0	0.0	0.0	0.0	0.0	0.0	0.0	0	0.0	0.0	0.0	0.0	0.0	0.0	0	0.0	0.0	0.0	0.0	0.0	0.0	0	0.0	0.0	0.0	0.0	0.0	0.0	0	0.0	0.0	0.0	0.0	0.0	0.0	0
				9	0		0	0.0	0.0	0.0	0.0	0.0	0.0	0	0.0	0.0	0.0	0.0	0.0	0.0	0	0.0	0.0	0.0	0.0	0.0	0.0	0	0.0	0.0	0.0	0.0	0.0	0.0	0	0.0	0.0	0.0	0.0	0.0	0.0	0	0.0	0.0	0.0	0.0	0.0	0.0	0
				9	0		0	0.0	0.0	0.0	0.0	0.0	0.0	0	0.0	0.0	0.0	0.0	0.0	0.0	0	0.0	0.0	0.0	0.0	0.0	0.0	0	0.0	0.0	0.0	0.0	0.0	0.0	0	0.0	0.0	0.0	0.0	0.0	0.0	0	0.0	0.0	0.0	0.0	0.0	0.0	0
				9	0		0	0.0	0.0	0.0	0.0	0.0	0.0	0	0.0	0.0	0.0	0.0	0.0	0.0	0	0.0	0.0	0.0	0.0	0.0	0.0	0	0.0	0.0	0.0	0.0	0.0	0.0	0	0.0	0.0	0.0	0.0	0.0	0.0	0	0.0	0.0	0.0	0.0	0.0	0.0	0
				12	0		0	0.0	0.0	0.0	0.0	0.0	0.0	0	0.0	0.0	0.0	0.0	0.0	0.0	0	0.0	0.0	0.0	0.0	0.0	0.0	0	0.0	0.0	0.0	0.0	0.0	0.0	0	0.0	0.0	0.0	0.0	0.0	0.0	0	0.0	0.0	0.0	0.0	0.0	0.0	0
4	7	51	7	5	0	13	0	0.0	0.0	0.0	0.0	0.0	0.0	0	0.0	0.0	0.0	0.0	0.0	0.0	0	0.0	0.0	0.0	0.0	0.0	0.0	0	0.0	0.0	0.0	0.0	0.0	0.0	0	0.0	0.0	0.0	0.0	0.0	0.0	0	0.0	0.0	0.0	0.0	0.0	0.0	0
				9	0		0	0.0	0.0	0.0	0.0	0.0	0.0	0	0.0	0.0	0.0	0.0	0.0	0.0	0	0.0	0.0	0.0	0.0	0.0	0.0	0	0.0	0.0	0.0	0.0	0.0	0.0	0	0.0	0.0	0.0	0.0	0.0	0.0	0	0.0	0.0	0.0	0.0	0.0	0.0	0
				3	1		0	0.0	0.0	0.0	0.0	0.0	0.0	0	0.0	0.0	0.0	0.0	0.0	0.0	1	2.0	33.3	7.7	3.4	1.8	0.4	0	0.0	0.0	0.0	0.0	0.0	0.0	0	0.0	0.0	0.0	0.0	0.0	0.0	0	0.0	0.0	0.0	0.0	0.0	0.0	0
				7	4		0	0.0	0.0	0.0	0.0	0.0	0.0	0	0.0	0.0	0.0	0.0	0.0	0.0	4	7.8	57.1	30.8	13.8	7.1	1.5	2	3.9	28.6	15.4	5.1	3.6	0.8	0	0.0	0.0	0.0	0.0	0.0	0.0	0	0.0	0.0	0.0	0.0	0.0	0.0	0
				9	2		0	0.0	0.0	0.0	0.0	0.0	0.0	1	2.0	11.1	7.7	6.7	1.8	0.4	2	3.9	22.2	15.4	6.9	3.6	0.8	1	2.0	11.1	7.7	2.6	1.8	0.4	0	0.0	0.0	0.0	0.0	0.0	0.0	0	0.0	0.0	0.0	0.0	0.0	0.0	0
				9	1		0	0.0	0.0	0.0	0.0	0.0	0.0	1	2.0	11.1	7.7	6.7	1.8	0.4	1	2.0	11.1	7.7	3.4	1.8	0.4	1	2.0	11.1	7.7	2.6	1.8	0.4	0	0.0	0.0	0.0	0.0	0.0	0.0	0	0.0	0.0	0.0	0.0	0.0	0.0	0
				9	5		0	0.0	0.0	0.0	0.0	0.0	0.0	3	9.8	55.6	38.5	33.3	8.9	1.9	4	7.8	44.4	30.8	13.8	7.1	1.5	5	9.8	55.6	38.5	12.8	8.9	1.9	0	0.0	0.0	0.0	0.0	0.0	0.0	0	0.0	0.0	0.0	0.0	0.0	0.0	0
6	4	19	5	7	0	2	0	0.0	0.0	0.0	0.0	0.0	0.0	0	0.0	0.0	0.0	0.0	0.0	0.0	0	0.0	0.0	0.0	0.0	0.0	0.0	0	0.0	0.0	0.0	0.0	0.0	0.0	0	0.0	0.0	0.0	0.0	0.0	0.0	0	0.0	0.0	0.0	0.0	0.0	0.0	0
				2	0		0	0.0	0.0	0.0	0.0	0.0	0.0	0	0.0	0.0	0.0	0.0	0.0	0.0	0	0.0	0.0	0.0	0.0	0.0	0.0	0	0.0	0.0	0.0	0.0	0.0	0.0	0	0.0	0.0	0.0	0.0	0.0	0.0	0	0.0	0.0	0.0	0.0	0.0	0.0	0
				3	0		0	0.0	0.0	0.0	0.0	0.0	0.0	0	0.0	0.0	0.0	0.0	0.0	0.0	0	0.0	0.0	0.0	0.0	0.0	0.0	0	0.0	0.0	0.0	0.0	0.0	0.0	0	0.0	0.0	0.0	0.0	0.0	0.0	0	0.0	0.0	0.0	0.0	0.0	0.0	0
				7	2		1	5.3	14.3	50.0	14.3	1.8	0.4	0	0.0	0.0	0.0	0.0	0.0	0.0	0	0.0	0.0	0.0	0.0	0.0	0.0	1	5.3	14.3	50.0	2.6	1.8	0.4	0	0.0	0.0	0.0	0.0	0.0	0.0	0	0.0	0.0	0.0	0.0	0.0	0.0	1
8	5	30	6	7	2	10	0	0.0	0.0	0.0	0.0	0.0	0.0	0	0.0	0.0	0.0	0.0	0.0	0.0	1	3.3	14.3	10.0	3.4	1.8	0.4	2	6.7	28.6	20.0	5.1	3.6	0.8	2	6.7	28.6	20.0	10.5	3.6	0.8	1	3.3	14.3	10.0	10.0	1.8	0.4	1
				5	2		0	0.0	0.0	0.0	0.0	0.0	0.0	0	0.0	0.0	0.0	0.0	0.0	0.0	2	6.7	40.0	20.0	6.9	3.6	0.8	2	6.7	40.0	20.0	5.1	3.6	0.8	2	6.7	40.0	20.0	10.5	3.6	0.8	1	3.3	20.0	10.0	10.0	1.8	0.4	0
				7	2		1	3.3	14.3	10.0	14.3	1.8	0.4	1	3.3	14.3	10.0	6.7	1.8	0.4	1	3.3	14.3	10.0	3.4	1.8	0.4	0	0.0	0.0	0.0	0.0	0.0	0.0	0	0.0	0.0	0.0	0.0	0.0	0.0	0	0.0	0.0	0.0	0.0	0.0	0.0	0
				5	4		1	3.3	20.0	10.0	14.3	1.8	0.4	0	0.0	0.0	0.0	0.0	0.0	0.0	0	0.0	0.0	0.0	0.0	0.0	0.0	3	10.0	60.0	30.0	7.7	5.4	1.2	2	6.7	40.0	20.0	10.5	3.6	0.8	1	3.3	20.0	10.0	10.0	1.8	0.4	0
				6	0		0	0.0	0.0	0.0	0.0	0.0	0.0	0	0.0	0.0	0.0	0.0	0.0	0.0	0	0.0	0.0	0.0	0.0	0.0	0.0	0	0.0	0.0	0.0	0.0	0.0	0.0	0	0.0	0.0	0.0	0.0	0.0	0.0	0	0.0	0.0	0.0	0.0	0.0	0.0	0
10	9	58	6	7	1	17	0	0.0	0.0	0.0	0.0	0.0	0.0	0	0.0	0.0	0.0	0.0	0.0	0.0	0	0.0	0.0	0.0	0.0	0.0	0.0	1	1.7	14.3	5.9	2.6	1.8	0.4	0	0.0	0.0	0.0	0.0	0.0	0.0	0	0.0	0.0	0.0	0.0	0.0	0.0	1
				10	1		0	0.0	0.0	0.0	0.0	0.0	0.0	0	0.0	0.0	0.0	0.0	0.0	0.0	0	0.0	0.0	0.0	0.0	0.0	0.0	1	1.7	10.0	5.9	2.6	1.8	0.4	1	1.7	10.0	5.9	5.3	1.8	0.4	1	1.7	10.0	5.9	10.0	1.8	0.4	0
				8	2		0	0.0	0.0	0.0	0.0	0.0	0.0	1	1.7	12.5	5.9	6.7	1.8	0.4	1	1.7	12.5	5.9	3.4	1.8	0.4	2	3.4	25.0	11.8	5.1	3.6	0.8	2	3.4	25.0	11.8	10.5	3.6	0.8	0	0.0	0.0	0.0	0.0	0.0	0.0	1
				9	4		0	0.0	0.0	0.0	0.0	0.0	0.0	0	0.0	0.0	0.0	0.0	0.0	0.0	1	1.7	11.1	5.9	3.4	1.8	0.4	4	6.9	44.4	23.5	10.3	7.1	1.5	3	5.2	33.3	17.6	15.8	5.4	1.2	1	1.7	11.1	5.9	10.0	1.8	0.4	1
				5	0		0	0.0	0.0	0.0	0.0	0.0	0.0	0	0.0	0.0	0.0	0.0	0.0	0.0	0	0.0	0.0	0.0	0.0	0.0	0.0	0	0.0	0.0	0.0	0.0	0.0	0.0	0	0.0	0.0	0.0	0.0	0.0	0.0	0	0.0	0.0	0.0	0.0	0.0	0.0	0
				6	2		0	0.0	0.0	0.0	0.0	0.0	0.0	1	1.7	16.7	5.9	6.7	1.8	0.4	1	1.7	16.7	5.9	3.4	1.8	0.4	2	3.4	33.3	11.8	5.1	3.6	0.8	1	1.7	16.7	5.9	5.3	1.8	0.4	1	1.7	16.7	5.9	10.0	1.8	0.4	0
				2	2		2	3.4	100.0	11.8	28.6	3.6	0.8	0	0.0	0.0	0.0	0.0	0.0	0.0	0	0.0	0.0	0.0	0.0	0.0	0.0	0	0.0	0.0	0.0	0.0	0.0	0.0	0	0.0	0.0	0.0	0.0	0.0	0.0	0	0.0	0.0	0.0	0.0	0.0	0.0	0
				6	4		1	1.7	16.7	5.9	14.3	1.8	0.4	2	3.4	33.3	11.8	13.3	3.6	0.8	2	3.4	33.3	11.8	6.9	3.6	0.8	3	5.2	50.0	17.6	7.7	5.4	1.2	2	3.4	33.3	11.8	10.5	3.6	0.8	2	3.4	33.3	11.8	20.0	3.6	0.8	1
				5	1		0	0.0	0.0	0.0	0.0	0.0	0.0	0	0.0	0.0	0.0	0.0	0.0	0.0	0	0.0	0.0	0.0	0.0	0.0	0.0	1	1.7	20.0	5.9	2.6	1.8	0.4	1	1.7	20.0	5.9	5.3	1.8	0.4	0	0.0	0.0	0.0	0.0	0.0	0.0	1
12	5	23	5	4	2	8	0	0.0	0.0	0.0	0.0	0.0	0.0	1	4.3	25.0	12.5	6.7	1.8	0.4	1	4.3	25.0	12.5	3.4	1.8	0.4	1	4.3	25.0	12.5	2.6	1.8	0.4	1	4.3	25.0	12.5	5.3	1.8	0.4	0	0.0	0.0	0.0	0.0	0.0	0.0	0
				8	1		0	0.0	0.0	0.0	0.0	0.0	0.0	0	0.0	0.0	0.0	0.0	0.0	0.0	1	4.3	12.5	12.5	3.4	1.8	0.4	1	4.3	12.5	12.5	2.6	1.8	0.4	0	0.0	0.0	0.0	0.0	0.0	0.0	0	0.0	0.0	0.0	0.0	0.0	0.0	0
				5	2		0	0.0	0.0	0.0	0.0	0.0	0.0	1	4.3	20.0	12.5	6.7	1.8	0.4	1	4.3	20.0	12.5	3.4	1.8	0.4	2	8.7	40.0	25.0	5.1	3.6	0.8	1	4.3	20.0	12.5	5.3	1.8	0.4	0	0.0	0.0	0.0	0.0	0.0	0.0	0
				4	2		0	0.0	0.0	0.0	0.0	0.0	0.0	1	4.3	25.0	12.5	6.7	1.8	0.4	1	4.3	25.0	12.5	3.4	1.8	0.4	1	4.3	25.0	12.5	2.6	1.8	0.4	0	0.0	0.0	0.0	0.0	0.0	0.0	1	4.3	25.0	12.5	10.0	1.8	0.4	0
				2	1		0	0.0	0.0	0.0	0.0	0.0	0.0	0	0.0	0.0	0.0	0.0	0.0	0.0	1	4.3	50.0	12.5	3.4	1.8	0.4	0	0.0	0.0	0.0	0.0	0.0	0.0	0	0.0	0.0	0.0	0.0	0.0	0.0	0	0.0	0.0	0.0	0.0	0.0	0.0	0
14	3	12	4	5	2	3	0	0.0	0.0	0.0	0.0	0.0	0.0	1	8.3	20.0	33.3	6.7	1.8	0.4	1	8.3	20.0	33.3	3.4	1.8	0.4	1	8.3	20.0	33.3	2.6	1.8	0.4	0	0.0	0.0	0.0	0.0	0.0	0.0	0	0.0	0.0	0.0	0.0	0.0	0.0	1
				3	0		0	0.0	0.0	0.0	0.0	0.0	0.0	0	0.0	0.0	0.0	0.0	0.0	0.0	0	0.0	0.0	0.0	0.0	0.0	0.0	0	0.0	0.0	0.0	0.0	0.0	0.0	0	0.0	0.0	0.0	0.0	0.0	0.0	0	0.0	0.0	0.0	0.0	0.0	0.0	0
				4	1		1	8.3	25.0	33.3	14.3	1.8	0.4	0	0.0	0.0	0.0	0.0	0.0	0.0	0	0.0	0.0	0.0	0.0	0.0	0.0	0	0.0	0.0	0.0	0.0	0.0	0.0	0	0.0	0.0	0.0	0.0	0.0	0.0	0	0.0	0.0	0.0	0.0	0.0	0.0	0
16	3	11	4	6	1	3	0	0.0	0.0	0.0	0.0	0.0	0.0	0	0.0	0.0	0.0	0.0	0.0	0.0	1	9.1	16.7	33.3	3.4	1.8	0.4	0	0.0	0.0	0.0	0.0	0.0	0.0	0	0.0	0.0	0.0	0.0	0.0	0.0	0	0.0	0.0	0.0	0.0	0.0	0.0	0
				2	0		0	0.0	0.0	0.0	0.0	0.0	0.0	0	0.0	0.0	0.0	0.0	0.0	0.0	0	0.0	0.0	0.0	0.0	0.0	0.0	0	0.0	0.0	0.0	0.0	0.0	0.0	0	0.0	0.0	0.0	0.0	0.0	0.0	0	0.0	0.0	0.0	0.0	0.0	0.0	0
				3	2		0	0.0	0.0	0.0	0.0	0.0	0.0	1	9.1	33.3	33.3	6.7	1.8	0.4	1	9.1	33.3	33.3	3.4	1.8	0.4	2	18.2	66.7	66.7	5.1	3.6	0.8	1	9.1	33.3	33.3	5.3	1.8	0.4	1	9.1	33.3	33.3	10.0	1.8	0.4	1
TOTALS		284			56	56	7							15							29							39							19							10							9
	CONTROL	24
	FAD	260
[truncated: 13 more columns]

## Sheet: Table S2
Table S2. Effects of maternal FAD diet on palate and nasal measurements.
Weeks on Maternal FAD Diet (n)	Palate Thickness		Right Half Palate Area			Left Half Palate Area			Total Palate			Palate Bone			Nasopharynx Duct Area			Nasal Septum Area			Nasal Septum Height
									Area			Area
	(µm)	VvC (%)	(µm 2)	VvC (%)	(µm 2)		VvC (%)	(µm 2)		VvC (%)	(µm 2)		VvC (%)	(µm 2)		VvC (%)	(µm 2)		VvC (%)	(µm 2)		VvC (%)
Control	181.0		216.0		218.5			435.0			121.6			70.3			75.0			527.0
(n = 15)	(163.0 - 194.0)		(197.0 - 235.7)		(211.2 - 232.3)			(399.2 - 467.0)			(107.6 - 130.9)			(56.0 - 99.6)			(67.0 - 83.0)			(507.0 - 563.0)
2	174.5	-3.6	200.2	-7.4	206.1		-5.7	408.0		-6.2	111.7		-8.1	66.2		-5.8	75.0		0.0	544.5		3.3
(n = 30)	(162.8 - 185.8)		(193.7 - 215.8)		(197.8 - 215.9)			(392.7 - 430.7)			(94.5 - 124.3)			(57.5 - 82.5)			(68.0 - 84.5)			(501.3 - 569.3)
4	176.5	-2.4	215.6	-0.2	228.2		4.4	441.1		1.4	122.3		0.6	66.8		-5.0	71.0		-5.3	524.0		-0.6
(n = 48)	(158.0 - 190.3)		(195.3 - 238.7)		(200.0 - 246.7)			(399.8 - 487.6)			(104.5 - 140.7)			(45.2 - 96.5)			(59.8 - 82.0)			(486.3 - 583.3)
6	177.0	-2.2	194.4	-10.0	198.3		-9.2	397.6		-8.6	96.5		-20.6	64.6		-8.1	59.5		-20.7	484.5		-8.1
(n = 14)	(171.8 - 193.3)		(188.6 - 206.6)		(189.0 – 221.0)			(378.6 - 423.7)			(81.9 - 123.7)			(56.2 - 75.7)			(52.3 - 70.8)			(439.3 - 520.8)
8	170.0	-6.1	205.5	-4.9	203.1		-7.0	415.6		-4.5	100.9		-17.0	69.6		-1.0	72.0		-4.0	513.0		-2.7
(n = 23)	(158.0 - 188.0)		(184.4 - 222.5)		(184.6 - 219.6)			(370.1 - 454.6)			(75.9 - 124.6)			(55.6 - 75.4)			(65.0 - 87.0)			(458.0 - 553.0)
10	190.0	5.0	215.2	-0.4	220.7		1.0	440.7		1.3	114.5		-5.8	70.6		0.4	69.0		-8.0	520.0		-1.3
(n = 47)	(171.0 - 208.0)		(190.1 - 239.8)		(196.0 - 242.0)			(393.7 - 475.2)			(92.6 - 137.7)			(60.0 - 83.9)			(56.0 - 92.0)			(450.0 - 591.0)
12	200.0	10.5	202.8	-6.1	205.3		-6.0	403.2		-7.3	91.7		-24.6	59.1		-15.9	73.0		-2.7	527.0		0.0
(n = 21)	(177.5 - 214.5)		(190.6 - 215.8)		(189.0 - 217.1)			(384.2 – 427.0)			(69.6 - 119.0)			(50.2 - 68.1)			(56.5 - 90.5)			(468.5 - 627.5)
14	188.5	4.1	203.1	-6.0	209.5		-4.1	408.4		-6.1	99.4		-18.3	61.0		-13.2	70.0		-6.7	527.0		0.0
(n = 10)	(178.0 - 202.5)		(178.2 - 239.4)		(168.0 - 230.4)			(345.2 - 470.3)			(81.3 - 116.2)			(52.0 – 74.0)			(61.3 - 89.3)			(477.5 - 633.5)
16	187.0	3.3	161.9*	-25.0	153.8**		-29.6	315.7**		-27.4	77.0*		-36.7	43.0		-38.8	52.0		-30.7	466.0		-11.6
(n = 9)	(175.5 - 198.5)		(150.4 - 191.6)		(147.2 - 191.2)			(297.0 - 379.1)			(65.1 - 100.2)			(34.4 - 62.4)			(49.5 - 64.5)			(430.5 - 486.5)
	Values are median (interquartile range per group). * p <0.05 vs. control group; ** p <0.01 vs. control group, (Kruskal–Wallis Test and the Dunn to adjust for multiple comparison and adjust the p value with Bonferroni correction). VvC: variation value relative to control.

## Sheet: Table S3
Table S3. Effects of maternal FAD diet on head measurements.
Weeks of Maternal FAD Diet (n)	Head Width		Head Height		Right Half Head Area		Left Half Head Area			Total Head Area
	(mm)	VvC (%)	(mm)	VvC (%)	(mm2)	VvC (%)	(mm2)	VvC (%)		(mm2)	VvC (%)
Control	5.1		2.2		4.8		5.0			10.0
(n = 15)	(4.8 – 5.3)		(2.0 – 2.6)		(4.3 - 5.4)		(4.4 - 5.5)			(8.7 - 11.2)
2	4.9	-3.9	2.2	0.5	4.5	-6.3	4.3		-14.0	8.8		-12.0
(n = 30)	(4.7 – 5.1)		(2.1 – 2.3)		(4.3 - 4.7)		(4.1 - 4.7)			(8.3 - 9.4)
4	5.1	-0.7	2.3	4.7	4.9	2.1	4.8		-4.0	9.6		-4.0
(n = 48)	(4.6 – 5.3)		(2.1 – 2.5)		(4.3 - 5.2)		(4.2 - 5.1)			(8.5 - 10.5)
6	4.6	-9.4	2.3	5.0	4.5	-6.3	4.4		-12.0	9.4		-6.0
(n = 14)	(4.5 – 5.1)		(2.2 – 2.4)		(4.2 - 4.9)		(3.9 - 4.9)			(8.2 - 10.0)
8	4.8	-7.2	2.2	-0.1	4.3	-10.4	4.2*		-16.0	8.5		-15.0
(n = 23)	(4.6 - 5.0)		(2.1 – 2.4)		(4.0 - 4.9)		(3.8 - 4.5)			(7.7 - 9.1)
10	4.8	-7.3	2.2	2.8	4.5	-6.3	4.6		-8.0	9.1		-9.0
(n = 47)	(3.8 – 5.1)		(2.0 – 2.5)		(3.6 - 5.2)		(3.8 - 5.2)			(7.4 - 10.3)
12	4.3***	-16.5	2.2	1.5	3.9*	-18.8	3.9**		-22.0	7.8**		-22.0
(n = 21)	(4.0 – 4.4)		(2.0 – 2.3)		(3.6 - 4.5)		(3.6 - 4.3)			(7.3 - 8.7)
14	4.5*	-11.7	2.3	6.3	4.4	-8.3	4.5		-10.0	9.0		-10.0
(n = 10)	(4.1 – 4.7)		(2.0 – 2.45)		(3.7 - 4.8)		(3.8 - 4.8)			(7.6 - 9.6)
16	3.3***	-35.5	2.0*	-10.1	3.2**	-33.3	3.2***		-36.0	6.3**		-37.0
(n = 9)	(3.0 – 3.6)		(1.8 – 2.0)		(2.8 - 4.3)		(2.9 – 4.0)			(5.7 - 8.3)
	Values are median (interquartile range per group). * p <0.05 vs. control group; ** p <0.01 vs. control group; *** p <0.001 vs. control group; (Kruskal-Wallis Test and the Dunn to adjust for multiple comparison and adjust the p value with Bonferroni correction). VvC: variation value relative to control.
